# Supplementary material for: Recognition of Maize Phenology in Sentinel Images with Machine Learning
Source: Sensors (Basel). 2021 Dec 24;22(1):94. doi: 10.3390/s22010094 (PMC8747376; doi:10.3390/s22010094)
Supplement: Supplementary file 1 [file sensors-22-00094-s001.zip]

Archive with 1 entries (1 files):
- sensors-1450732 - Supplementary.pdf
